# Supplementary material for: Dissecting the role of NETosis-related biomarkers in Sepsis: An integrated multi-dataset analysis for diagnostic and prognostic applications
Source: PLoS One. 2025 Nov 19;20(11):e0336244. doi: 10.1371/journal.pone.0336244 (PMC12629434; doi:10.1371/journal.pone.0336244)
Supplement: S1 Table — (XLSX) [file pone.0336244.s001.xlsx]

## Sheet: S1_Table NRGs
Gene Symbol
PADI4
CXCL8
ADA2
SERPINB1
ELANE
PRTN3
CYBB
KCNN3
IL1B
LGALS3
TNF
IL6
NLRP3
S100A11
SELP
SLC44A2
MDK
MIF
VWF
AKT1
ITGA2B
SERPINA1
PTPN22
NR1H4
PROC
PIK3CD
PIK3CG
INPP5D
MPO
C5AR1
C5
PTEN
ITGB2
ERN1
SDC1
CAMP
ORM1
GSDMD
CLEC5A
TLR2
CDC42
CXCR2
FAS
TLR7
FCGR2A
F3
PDE4A
CHIT1
HABP2
TNFSF10
IL17A
PADI2
MMP2
STAT1
FN1
MAP3K7
RIPK1
SYK
PTK2B
TLR8
HIF1A
HMGB1
F12
FCGR3A
IRF5
PLAUR
S100A9
DUOX2
IL9
PFKL
SELL
TRAF3IP2
S100A8
IL33
DDIT4
KLF2
LRG1
CGAS
P2RY14
GSDMB
ALPL
BST1
CD93
CEACAM3
CREB5
CRISPLD2
CSF3R
CYP4F3
DYSF
FCAR
FCGR3B
CPPED1
FPR1
FPR2
G0S2
HIST1H2BC
HPSE
CXCR1
KCNJ15
LILRB2
MGAM
MME
PDE4B
S100A12
SIGLEC5
SLC22A4
SLC25A37
TECPR2
TNFRSF10C
VNN3
AKT2
ATG7
CLEC6A
CSF3
CTSG
DNASE1
ENTPD4
IL8
IRAK4
ITGAM
MAPK1
MAPK3
MMP9
MTOR
PTAFR
PIK3CA
RIPK3
SELPLG
SIGLEC14
TLR4
