# Supplementary material for: Dissecting the role of NETosis-related biomarkers in Sepsis: An integrated multi-dataset analysis for diagnostic and prognostic applications
Source: PLoS One. 2025 Nov 19;20(11):e0336244. doi: 10.1371/journal.pone.0336244 (PMC12629434; doi:10.1371/journal.pone.0336244)
Supplement: S2 Table — (XLSX) [file pone.0336244.s002.xlsx]

## Sheet: S2_Table DEGs
	logFC	AveExpr	t	P.Value	adj.P.Val	B	gene_symbol
GYG1	4.5339	6.83651	31.9743	1.9e-108	3e-105	237.067	GYG1
SERPINB1	2.34731	6.89006	29.2988	2.21e-98	1.31e-95	213.972	SERPINB1
UPP1	2.25003	5.90511	28.9556	4.6e-97	2.18e-94	210.945	UPP1
HK3	3.48328	7.02966	28.6195	9.12e-96	3.75e-93	207.968	HK3
MAPK14	2.2507	6.84418	28.2612	2.23e-94	7.55e-92	204.779	MAPK14
GAS7	1.87051	5.88459	27.7697	1.84e-92	5.54e-90	200.379	GAS7
TLR5	3.50565	6.57999	27.0237	1.58e-89	3.55e-87	193.649	TLR5
CLEC4D	6.85152	6.98314	26.8833	5.65e-89	1.23e-86	192.375	CLEC4D
CNIH4	1.45538	5.17496	26.8641	6.73e-89	1.43e-86	192.202	CNIH4
CYSTM1	4.13875	7.27681	26.8529	7.45e-89	1.57e-86	192.099	CYSTM1
STOM	1.83048	6.87499	26.535	1.36e-87	2.62e-85	189.206	STOM
ARG1	6.53187	6.73776	26.3741	5.91e-87	1.06e-84	187.738	ARG1
IRAK3	3.7485	7.37825	26.2356	2.11e-86	3.66e-84	186.471	IRAK3
TXN	1.96738	5.88527	25.8554	6.95e-85	1.08e-82	182.985	TXN
KIF1B	1.90333	5.35561	25.7083	2.7e-84	3.93e-82	181.632	KIF1B
BMX	5.47924	5.87452	25.2037	2.88e-82	3.93e-80	176.973	BMX
MKNK1	1.98599	5.94361	25.018	1.62e-81	2.07e-79	175.253	MKNK1
SAMSN1	3.56643	6.24221	24.9599	2.78e-81	3.44e-79	174.713	SAMSN1
PPP1R3D	1.63182	5.29084	24.8981	4.94e-81	5.96e-79	174.139	PPP1R3D
SOCS3	2.03244	5.96789	24.8851	5.58e-81	6.64e-79	174.019	SOCS3
MAP2K6	2.14088	5.04422	24.8825	5.72e-81	6.76e-79	173.995	MAP2K6
FCAR	2.61464	6.00532	24.7309	2.35e-80	2.66e-78	172.586	FCAR
RAB32	1.50837	5.01958	24.7138	2.76e-80	3.09e-78	172.426	RAB32
NLRC4	3.36779	5.91009	24.6904	3.43e-80	3.82e-78	172.209	NLRC4
AGFG1	1.45913	6.4002	24.5108	1.83e-79	1.9e-77	170.536	AGFG1
MCTP2	1.53217	6.11894	24.3898	5.69e-79	5.61e-77	169.407	MCTP2
MBOAT2	1.33141	4.90717	24.3867	5.85e-79	5.74e-77	169.378	MBOAT2
SORT1	2.39267	5.77578	24.3611	7.44e-79	7.23e-77	169.139	SORT1
CPEB4	1.61569	5.91354	24.2394	2.33e-78	2.18e-76	168.002	CPEB4
PSTPIP2	3.16587	6.14377	24.2291	2.56e-78	2.38e-76	167.906	PSTPIP2
PLSCR1	2.54556	5.75544	24.2081	3.12e-78	2.88e-76	167.709	PLSCR1
LILRA5	2.62773	6.5914	24.0266	1.71e-77	1.54e-75	166.011	LILRA5
SRPK1	1.18066	5.39527	23.9449	3.69e-77	3.27e-75	165.245	SRPK1
GADD45A	3.51891	6.2598	23.8786	6.89e-77	5.87e-75	164.623	GADD45A
ATP11B	1.49164	6.16489	23.7957	1.5e-76	1.25e-74	163.846	ATP11B
ADAM9	1.87122	4.89734	23.7952	1.51e-76	1.25e-74	163.841	ADAM9
DACH1	3.18532	5.00921	23.7497	2.32e-76	1.88e-74	163.414	DACH1
HMGB2	1.30507	5.02255	23.7348	2.66e-76	2.16e-74	163.274	HMGB2
CKAP4	1.95924	6.28644	23.6764	4.62e-76	3.63e-74	162.725	CKAP4
METTL9	1.39064	6.79924	23.6691	4.95e-76	3.87e-74	162.656	METTL9
IL18RAP	2.69522	6.19547	23.614	8.32e-76	6.43e-74	162.138	IL18RAP
CARD6	1.81776	5.03239	23.463	3.46e-75	2.54e-73	160.718	CARD6
WDFY3	1.64948	6.1121	23.4078	5.82e-75	4.19e-73	160.198	WDFY3
SH3GLB1	1.45698	5.65607	23.3549	9.59e-75	6.77e-73	159.7	SH3GLB1
FGD4	2.05061	5.19457	23.2792	1.96e-74	1.37e-72	158.986	FGD4
SQRDL	1.26941	5.77987	23.2637	2.27e-74	1.58e-72	158.84	SQRDL
UGCG	2.45221	5.74622	23.2473	2.65e-74	1.84e-72	158.686	UGCG
BST1	1.95775	6.10904	23.2454	2.7e-74	1.87e-72	158.668	BST1
TSPO	1.50518	5.54609	23.0748	1.36e-73	8.95e-72	157.057	TSPO
CD63	1.44184	6.30385	23.0044	2.64e-73	1.7e-71	156.393	CD63
BCL2A1	4.32224	6.62011	22.9862	3.14e-73	2.01e-71	156.221	BCL2A1
SIPA1L2	1.80467	5.44652	22.9097	6.49e-73	4.07e-71	155.497	SIPA1L2
CA4	4.11839	6.21871	22.8967	7.34e-73	4.59e-71	155.374	CA4
KLHL2	2.20056	5.75049	22.8562	1.08e-72	6.71e-71	154.991	KLHL2
NAIP	3.26616	7.25268	22.8375	1.29e-72	7.96e-71	154.814	NAIP
SLC26A8	2.81381	5.03909	22.78	2.22e-72	1.35e-70	154.27	SLC26A8
DYSF	3.13857	7.10914	22.7566	2.77e-72	1.67e-70	154.048	DYSF
ZNF438	1.62243	5.13433	22.6704	6.28e-72	3.69e-70	153.232	ZNF438
IL18R1	6.16948	7.01936	22.6224	9.92e-72	5.76e-70	152.777	IL18R1
DRAM1	1.80539	4.72781	22.5617	1.77e-71	1.01e-69	152.202	DRAM1
LMNB1	1.56862	5.33664	22.5172	2.7e-71	1.52e-69	151.78	LMNB1
ITGAM	1.57334	6.71355	22.4729	4.11e-71	2.31e-69	151.36	ITGAM
GCLM	1.77866	4.77362	22.4559	4.83e-71	2.7e-69	151.198	GCLM
IL10RB-AS1	1.94179	5.43118	22.2723	2.77e-70	1.5e-68	149.455	IL10RB-AS1
PHTF1	1.27622	4.60743	21.9951	3.9e-69	1.97e-67	146.819	PHTF1
CD59	1.42814	5.09108	21.9397	6.62e-69	3.31e-67	146.291	CD59
NSUN7	2.11317	4.54697	21.8733	1.25e-68	6.11e-67	145.66	NSUN7
PFKFB2	3.4785	5.61261	21.8585	1.44e-68	6.99e-67	145.519	PFKFB2
DDAH2	1.18601	4.96296	21.7304	4.89e-68	2.33e-66	144.297	DDAH2
GPR160	1.64027	4.78244	21.5777	2.1e-67	9.72e-66	142.841	GPR160
KCNE1	2.47828	5.27319	21.3851	1.33e-66	5.84e-65	141.003	KCNE1
CDC42EP3	1.18304	5.64852	21.3494	1.87e-66	8.14e-65	140.662	CDC42EP3
GCA	1.25824	6.4369	21.1988	7.92e-66	3.38e-64	139.222	GCA
SULT1B1	2.15635	6.04378	21.1923	8.43e-66	3.59e-64	139.16	SULT1B1
ASPH	2.38941	4.76496	21.1836	9.17e-66	3.89e-64	139.076	ASPH
MCTP1	1.43431	5.06435	21.0852	2.35e-65	9.71e-64	138.136	MCTP1
GRB10	2.65572	4.9746	20.9677	7.27e-65	2.88e-63	137.012	GRB10
RP11-295G20.2	1.30167	4.58172	20.9251	1.09e-64	4.25e-63	136.604	RP11-295G20.2
PFKFB3	4.52193	7.50069	20.877	1.74e-64	6.73e-63	136.144	PFKFB3
TBC1D8	1.30832	5.01602	20.8749	1.77e-64	6.86e-63	136.123	TBC1D8
EXOC6	1.32025	4.9559	20.742	6.34e-64	2.39e-62	134.851	EXOC6
WSB1	1.42428	6.56201	20.7332	6.91e-64	2.58e-62	134.766	WSB1
NFIL3	1.82782	5.32081	20.5974	2.55e-63	9.23e-62	133.465	NFIL3
ADM	2.65506	5.98713	20.5529	3.91e-63	1.4e-61	133.038	ADM
EMILIN2	1.1871	5.44395	20.5445	4.23e-63	1.52e-61	132.958	EMILIN2
TMEM260	1.11844	5.22008	20.5198	5.37e-63	1.9e-61	132.722	TMEM260
HP	11.5439	10.3036	20.4817	7.74e-63	2.73e-61	132.356	HP
JAK2	1.19642	5.47695	20.3827	2.01e-62	6.86e-61	131.407	JAK2
CCPG1	1.59789	5.62858	20.3588	2.52e-62	8.59e-61	131.178	CCPG1
ST6GALNAC3	2.84633	4.4232	20.3467	2.84e-62	9.62e-61	131.061	ST6GALNAC3
LIN7A	2.13092	5.78231	20.3166	3.79e-62	1.27e-60	130.773	LIN7A
FKBP5	2.43519	6.68635	20.2773	5.53e-62	1.82e-60	130.396	FKBP5
LILRA6	1.07695	6.15475	20.2439	7.62e-62	2.48e-60	130.075	LILRA6
ACER3	2.07084	5.02197	20.2206	9.53e-62	3.08e-60	129.852	ACER3
FLOT1	1.00191	6.25403	20.0754	3.86e-61	1.21e-59	128.459	FLOT1
VNN1	8.1452	7.97987	20.0531	4.78e-61	1.5e-59	128.245	VNN1
ZDHHC20	1.43119	5.62972	20.05	4.92e-61	1.54e-59	128.215	ZDHHC20
CD58	1.17826	5.47397	20.0273	6.13e-61	1.9e-59	127.996	CD58
GPR84	7.26566	6.51841	20.0143	6.95e-61	2.15e-59	127.871	GPR84
RAB27A	1.19825	6.2946	19.9934	8.49e-61	2.6e-59	127.671	RAB27A
TRIQK	1.09154	4.10257	19.9297	1.57e-60	4.73e-59	127.059	TRIQK
RRAGD	1.32275	4.93291	19.8424	3.63e-60	1.07e-58	126.221	RRAGD
ZAK	1.24663	4.41767	19.8161	4.68e-60	1.37e-58	125.969	ZAK
IFNGR1	1.10826	5.77363	19.8075	5.09e-60	1.48e-58	125.886	IFNGR1
B4GALT5	1.99131	7.00422	19.7377	9.96e-60	2.86e-58	125.216	B4GALT5
CD55	1.20014	6.36781	19.719	1.19e-59	3.39e-58	125.036	CD55
FEM1C	1.07383	4.91765	19.685	1.65e-59	4.64e-58	124.71	FEM1C
LRRN1	2.7719	4.86009	19.5972	3.85e-59	1.06e-57	123.866	LRRN1
B3GNT5	1.77641	4.66491	19.5003	9.81e-59	2.65e-57	122.935	B3GNT5
SLC22A4	2.03773	5.91904	19.456	1.5e-58	4.04e-57	122.509	SLC22A4
POR	1.0866	5.291	19.3905	2.82e-58	7.44e-57	121.881	POR
F5	2.40322	5.51963	19.3664	3.56e-58	9.35e-57	121.649	F5
ATP9A	1.6353	4.44659	19.347	4.29e-58	1.12e-56	121.462	ATP9A
CR1	1.62762	7.25963	19.2713	8.91e-58	2.28e-56	120.735	CR1
LRG1	2.92181	6.4259	19.1225	3.74e-57	9.31e-56	119.305	LRG1
TP53I3	1.38281	4.62963	18.9394	2.18e-56	5.24e-55	117.546	TP53I3
WIPI1	1.30405	5.85877	18.8875	3.6e-56	8.56e-55	117.047	WIPI1
GALNT14	1.80958	4.73011	18.8719	4.18e-56	9.91e-55	116.897	GALNT14
OSCAR	1.86051	5.50309	18.8666	4.4e-56	1.04e-54	116.847	OSCAR
CEBPD	1.41685	5.70567	18.8265	6.48e-56	1.52e-54	116.461	CEBPD
CEACAM1	3.45955	6.54928	18.8261	6.5e-56	1.52e-54	116.458	CEACAM1
VPS9D1	1.1071	4.9628	18.8	8.35e-56	1.94e-54	116.207	VPS9D1
SPTLC2	1.08107	5.86821	18.7912	9.1e-56	2.1e-54	116.122	SPTLC2
NDUFB3	1.10279	4.63736	18.7909	9.12e-56	2.11e-54	116.119	NDUFB3
TDRD9	5.70723	5.75504	18.7209	1.79e-55	4.08e-54	115.446	TDRD9
IDI1	1.51276	5.02252	18.7168	1.86e-55	4.23e-54	115.407	IDI1
CHPT1	1.53951	5.32175	18.6977	2.24e-55	5.08e-54	115.224	CHPT1
ANXA3	10.7434	11.0656	18.6965	2.26e-55	5.12e-54	115.212	ANXA3
ATP6V1C1	1.56414	5.30557	18.6952	2.29e-55	5.18e-54	115.2	ATP6V1C1
CSGALNACT2	1.26554	6.2316	18.6746	2.8e-55	6.29e-54	115.002	CSGALNACT2
CYP1B1	4.65785	6.19519	18.5289	1.14e-54	2.49e-53	113.602	CYP1B1
SLC2A3	1.84023	7.77954	18.5195	1.25e-54	2.73e-53	113.512	SLC2A3
IL1R2	9.1938	9.86104	18.5133	1.32e-54	2.89e-53	113.452	IL1R2
BAZ1A	1.06171	6.08777	18.4182	3.3e-54	7.06e-53	112.54	BAZ1A
SLC40A1	1.02678	5.73366	18.3988	3.99e-54	8.49e-53	112.353	SLC40A1
DPY19L3	1.73734	4.89189	18.373	5.11e-54	1.08e-52	112.106	DPY19L3
ACSL4	1.3017	5.62918	18.3665	5.44e-54	1.15e-52	112.043	ACSL4
CLEC5A	6.65042	6.67255	18.1584	4.03e-53	8.17e-52	110.046	CLEC5A
TLR8	1.3561	6.63496	18.1567	4.1e-53	8.3e-52	110.03	TLR8
HGF	4.28355	4.62425	18.1563	4.11e-53	8.32e-52	110.026	HGF
KREMEN1	1.52521	5.5639	18.0827	8.35e-53	1.66e-51	109.32	KREMEN1
S100P	2.58557	5.59357	17.9955	1.93e-52	3.75e-51	108.484	S100P
ROPN1L	1.09804	5.3287	17.7653	1.77e-51	3.28e-50	106.277	ROPN1L
RAB13	1.81887	4.28216	17.7338	2.39e-51	4.41e-50	105.974	RAB13
PADI4	1.78825	6.45486	17.6465	5.53e-51	9.98e-50	105.139	PADI4
FAM20A	3.06493	5.19693	17.5529	1.36e-50	2.39e-49	104.243	FAM20A
ERLIN1	1.92236	5.00973	17.4776	2.8e-50	4.8e-49	103.522	ERLIN1
FAM105A	1.17685	4.79168	17.3314	1.14e-49	1.89e-48	102.124	FAM105A
GK3P	2.0342	4.21189	17.3008	1.53e-49	2.52e-48	101.831	GK3P
ETS2	1.13899	5.95545	17.2789	1.88e-49	3.1e-48	101.622	ETS2
AGPAT9	1.9127	5.56887	17.2767	1.93e-49	3.16e-48	101.6	AGPAT9
AGTPBP1	1.09859	6.00684	17.2736	1.98e-49	3.24e-48	101.571	AGTPBP1
AZI2	1.02867	4.21436	17.1773	4.99e-49	7.99e-48	100.651	AZI2
MS4A4A	5.11352	5.98539	17.1549	6.19e-49	9.85e-48	100.437	MS4A4A
TCN1	5.88938	6.0331	17.1494	6.52e-49	1.04e-47	100.385	TCN1
PLBD1	2.05746	7.79798	16.967	3.74e-48	5.77e-47	98.644	PLBD1
2025-03-01	1.41997	5.04676	16.9355	5.05e-48	7.68e-47	98.3437	2025-03-01
PLIN3	1.21614	5.52912	16.9334	5.16e-48	7.84e-47	98.323	PLIN3
LDHA	1.11355	5.59638	16.9325	5.2e-48	7.9e-47	98.3146	LDHA
KL	1.45859	3.74748	16.9235	5.67e-48	8.56e-47	98.2294	KL
MGAM	3.64768	8.03778	16.8808	8.52e-48	1.27e-46	97.8224	MGAM
C3AR1	2.44994	5.61657	16.7603	2.7e-47	3.92e-46	96.6741	C3AR1
SLC37A3	1.20256	5.16834	16.7507	2.96e-47	4.29e-46	96.5824	SLC37A3
IL1R1	2.26752	4.85876	16.691	5.23e-47	7.5e-46	96.0139	IL1R1
EXOSC4	1.27888	5.12189	16.6908	5.24e-47	7.51e-46	96.0128	EXOSC4
RHOU	1.07875	4.75513	16.6721	6.27e-47	8.93e-46	95.8341	RHOU
OPLAH	1.23689	5.23106	16.6632	6.82e-47	9.7e-46	95.7501	OPLAH
NQO2	1.30538	5.92108	16.6502	7.72e-47	1.09e-45	95.6263	NQO2
ENTPD7	1.91898	4.89712	16.6429	8.28e-47	1.17e-45	95.5562	ENTPD7
LTB4R	1.18447	5.23942	16.6397	8.53e-47	1.21e-45	95.5264	LTB4R
FLOT2	1.21007	6.58352	16.539	2.23e-46	3.11e-45	94.5682	FLOT2
SLC51A	2.16832	4.70417	16.2802	2.63e-45	3.48e-44	92.1112	SLC51A
ECRP	1.88105	5.02089	16.1198	1.21e-44	1.55e-43	90.5918	ECRP
PDSS1	1.25204	4.50361	16.0983	1.48e-44	1.89e-43	90.3887	PDSS1
ANKRD22	9.59115	7.20667	16.0526	2.28e-44	2.9e-43	89.9565	ANKRD22
PGLYRP1	3.11008	6.53383	16.0297	2.84e-44	3.59e-43	89.7397	PGLYRP1
FCGR1A	1.28953	5.69198	15.9018	9.55e-44	1.17e-42	88.5307	FCGR1A
LOC93432	1.12262	4.40455	15.8786	1.19e-43	1.45e-42	88.312	LOC93432
GALNT2	1.05712	5.11519	15.8389	1.73e-43	2.1e-42	87.9375	GALNT2
LIMK2	1.24606	6.27294	15.6125	1.47e-42	1.71e-41	85.8041	LIMK2
FAR1	1.04354	5.75073	15.5838	1.93e-42	2.23e-41	85.5335	FAR1
SLC22A15	1.04762	5.3777	15.5524	2.6e-42	2.99e-41	85.2382	SLC22A15
METTL7B	3.94146	5.19014	15.518	3.6e-42	4.1e-41	84.9154	METTL7B
TNFSF13B	1.08451	5.38793	15.459	6.28e-42	7.1e-41	84.3606	TNFSF13B
HIP1	1.28684	5.44518	15.4339	7.95e-42	8.96e-41	84.1252	HIP1
LOC731424	2.20129	4.79607	15.3221	2.28e-41	2.51e-40	83.0762	LOC731424
FCER1G	1.27097	7.62904	15.2349	5.17e-41	5.61e-40	82.2597	FCER1G
ST3GAL4-AS1	3.16377	6.34448	15.2191	6e-41	6.48e-40	82.1123	ST3GAL4-AS1
ZDHHC19	2.71229	5.37695	15.1489	1.16e-40	1.23e-39	81.4556	ZDHHC19
ACSL1	1.89683	8.082	15.1349	1.32e-40	1.4e-39	81.3246	ACSL1
PYGL	2.17769	7.64037	15.0972	1.88e-40	1.97e-39	80.9724	PYGL
FAR2	1.38433	5.22447	15.06	2.67e-40	2.78e-39	80.6245	FAR2
CDADC1	1.01085	4.23427	14.9764	5.84e-40	6.01e-39	79.8452	CDADC1
SMPDL3A	2.64871	5.09259	14.7667	4.14e-39	4.1e-38	77.8936	SMPDL3A
QPCT	1.4957	5.77124	14.7559	4.58e-39	4.52e-38	77.7935	QPCT
GK	1.34256	5.96282	14.6929	8.24e-39	8.05e-38	77.2081	GK
CR1L	1.83538	5.14463	14.6589	1.13e-38	1.1e-37	76.893	CR1L
C9orf84	2.06838	3.78728	14.6461	1.28e-38	1.24e-37	76.7739	C9orf84
ALPL	3.37257	7.43674	14.6016	1.93e-38	1.85e-37	76.3624	ALPL
TNFAIP6	3.02108	6.1585	14.5637	2.74e-38	2.62e-37	76.0114	TNFAIP6
LACTB	1.15809	4.88098	14.523	4.01e-38	3.8e-37	75.6341	LACTB
DHRS9	3.29941	5.63174	14.3877	1.4e-37	1.3e-36	74.3846	DHRS9
ANXA1	1.15833	5.69356	14.3748	1.58e-37	1.46e-36	74.2658	ANXA1
GNS	1.0977	6.367	14.3334	2.32e-37	2.13e-36	73.8841	GNS
FPR2	1.51847	6.08132	14.3181	2.67e-37	2.45e-36	73.7434	FPR2
NME8	1.21467	4.20625	14.2746	4e-37	3.64e-36	73.3421	NME8
ATP8B4	2.0883	4.6577	14.2558	4.76e-37	4.31e-36	73.1696	ATP8B4
YOD1	1.99646	4.9321	14.2332	5.87e-37	5.3e-36	72.9616	YOD1
NABP1	1.13365	6.81005	14.1732	1.02e-36	9.14e-36	72.4099	NABP1
SLC1A3	1.12602	3.56885	14.107	1.88e-36	1.66e-35	71.8025	SLC1A3
MERTK	1.39293	4.27701	13.9988	5.09e-36	4.41e-35	70.8107	MERTK
NEDD4	1.15455	3.49626	13.937	8.97e-36	7.72e-35	70.2459	NEDD4
MRVI1	1.12815	5.10828	13.9079	1.17e-35	1e-34	69.98	MRVI1
LMO2	1.34724	5.33561	13.7962	3.26e-35	2.75e-34	68.9613	LMO2
PDGFC	1.64827	3.82684	13.7625	4.44e-35	3.72e-34	68.6537	PDGFC
TIFA	1.26111	4.42928	13.7621	4.46e-35	3.73e-34	68.6508	TIFA
BCAT1	1.46298	4.05965	13.7456	5.18e-35	4.33e-34	68.5001	BCAT1
HPGD	2.92048	4.5982	13.7302	5.96e-35	4.96e-34	68.3607	HPGD
RNASE2	2.3426	6.74972	13.6782	9.59e-35	7.88e-34	67.8879	RNASE2
PIWIL4	1.12225	3.51609	13.5447	3.24e-34	2.6e-33	66.6768	PIWIL4
POC1B	1.04764	4.73671	13.5413	3.34e-34	2.68e-33	66.6461	POC1B
ITGA7	1.20557	4.29197	13.4952	5.08e-34	4.05e-33	66.2286	ITGA7
SLC25A40	1.10181	4.66821	13.4665	6.59e-34	5.23e-33	65.9696	SLC25A40
ECHDC3	1.41891	4.748	13.4414	8.28e-34	6.53e-33	65.7421	ECHDC3
RGL4	2.2284	6.18759	13.4276	9.39e-34	7.39e-33	65.6174	RGL4
PRDM5	1.49713	3.68655	13.2646	4.1e-33	3.12e-32	64.1493	PRDM5
ACN9	1.20485	3.26565	13.1975	7.52e-33	5.67e-32	63.5463	ACN9
FCGR1B	5.23268	7.97063	13.1754	9.18e-33	6.9e-32	63.3482	FCGR1B
MAN1A1	1.12603	5.68496	13.0634	2.52e-32	1.85e-31	62.3454	MAN1A1
DAAM2	2.29195	4.77547	12.9946	4.67e-32	3.39e-31	61.7308	DAAM2
SERPINB2	2.54597	3.8321	12.9931	4.73e-32	3.44e-31	61.7175	SERPINB2
TLR2	1.24863	6.67709	12.9923	4.76e-32	3.46e-31	61.7105	TLR2
ABCA13	1.79559	3.6244	12.9025	1.07e-31	7.63e-31	60.9097	ABCA13
GPR97	2.14541	7.49289	12.8791	1.31e-31	9.37e-31	60.7018	GPR97
PLA2G4A	1.15197	3.5022	12.879	1.31e-31	9.37e-31	60.7012	PLA2G4A
MANSC1	1.67784	5.91771	12.803	2.59e-31	1.82e-30	60.026	MANSC1
KBTBD7	1.3572	4.99274	12.7792	3.2e-31	2.25e-30	59.8143	KBTBD7
AP5B1	1.05829	5.54521	12.7449	4.35e-31	3.04e-30	59.5104	AP5B1
HIST1H2BD	1.07259	4.50976	12.7187	5.49e-31	3.81e-30	59.2787	HIST1H2BD
C5orf30	1.09586	4.23111	12.6521	9.93e-31	6.81e-30	58.6894	C5orf30
TPST1	1.6372	4.87734	12.5964	1.63e-30	1.11e-29	58.1978	TPST1
SERPINB10	1.70241	3.30317	12.5875	1.76e-30	1.19e-29	58.1191	SERPINB10
LY96	1.6733	3.85754	12.4438	6.27e-30	4.15e-29	56.8559	LY96
AIM2	1.83418	4.69154	12.383	1.07e-29	7.04e-29	56.3231	AIM2
GGH	1.06153	3.02463	12.3604	1.31e-29	8.55e-29	56.125	GGH
S100A12	4.35816	9.36322	12.3587	1.33e-29	8.68e-29	56.1097	S100A12
CRISP3	7.67782	6.2175	12.3446	1.5e-29	9.81e-29	55.9869	CRISP3
ADCY3	1.13735	4.75028	12.2492	3.48e-29	2.22e-28	55.1535	ADCY3
CHIT1	1.49883	4.42961	12.094	1.35e-28	8.42e-28	53.804	CHIT1
CYYR1	1.29923	3.67648	12.0312	2.33e-28	1.44e-27	53.2607	CYYR1
RP11-6I2.3	1.37664	4.01536	11.9872	3.42e-28	2.1e-27	52.8805	RP11-6I2.3
LINC00266-1	1.33709	5.86753	11.869	9.54e-28	5.75e-27	51.8618	LINC00266-1
CLEC1B	2.28673	4.08826	11.8365	1.26e-27	7.59e-27	51.5827	CLEC1B
LILRA3	1.71384	6.29609	11.8163	1.5e-27	9.01e-27	51.4093	LILRA3
CCNA1	2.05521	3.99846	11.7891	1.9e-27	1.13e-26	51.1754	CCNA1
MMP9	7.26008	10.8675	11.7017	4.04e-27	2.37e-26	50.4273	MMP9
SLPI	2.56096	5.86139	11.5927	1.03e-26	5.92e-26	49.4985	SLPI
INHBA	1.24682	3.22834	11.4083	4.96e-26	2.77e-25	47.9353	INHBA
CPD	1.00047	6.32978	11.3898	5.81e-26	3.23e-25	47.7791	CPD
CD24	1.43703	4.73665	11.3228	1.02e-25	5.64e-25	47.2154	CD24
CD163	4.28763	5.89739	11.3169	1.08e-25	5.92e-25	47.1658	CD163
CAMP	1.39575	5.15755	11.3071	1.17e-25	6.43e-25	47.0827	CAMP
SUCNR1	3.45996	2.39994	11.2918	1.33e-25	7.3e-25	46.9541	SUCNR1
NUSAP1	1.00773	3.64905	11.2584	1.77e-25	9.63e-25	46.6738	NUSAP1
APOA2	1.12734	4.36171	11.2305	2.24e-25	1.21e-24	46.4399	APOA2
RNASE3	2.48348	5.4134	11.1593	4.07e-25	2.18e-24	45.8448	RNASE3
ORM1	2.39274	5.04355	11.1546	4.24e-25	2.27e-24	45.8055	ORM1
HPSE	1.35357	5.14018	11.1249	5.44e-25	2.9e-24	45.5572	HPSE
CCR1	1.07398	5.57772	10.941	2.53e-24	1.32e-23	44.0299	CCR1
ANLN	1.15533	3.21589	10.8092	7.57e-24	3.87e-23	42.9432	ANLN
DSC2	1.39806	5.16537	10.5856	4.78e-23	2.35e-22	41.1158	DSC2
S100A8	1.2817	6.298	10.5492	6.43e-23	3.15e-22	40.8202	S100A8
WFDC1	1.17968	4.37967	10.4893	1.05e-22	5.09e-22	40.3349	WFDC1
MMRN1	2.63721	3.90097	10.4743	1.19e-22	5.74e-22	40.2132	MMRN1
VSTM1	1.29478	5.02041	10.4269	1.74e-22	8.37e-22	39.8307	VSTM1
CD177	15.9078	23.2999	10.3821	2.51e-22	1.2e-21	39.47	CD177
ADAMTS3	1.50816	3.0399	10.382	2.51e-22	1.2e-21	39.4693	ADAMTS3
G0S2	1.78567	6.10356	10.2831	5.59e-22	2.62e-21	38.676	G0S2
THBS1	1.82752	5.11536	10.2013	1.08e-21	5e-21	38.0226	THBS1
C1QC	1.28682	4.7648	10.1874	1.21e-21	5.57e-21	37.9119	C1QC
PRUNE2	1.18114	2.78515	10.1669	1.42e-21	6.54e-21	37.7488	PRUNE2
VSIG4	2.90138	4.85474	10.1477	1.66e-21	7.61e-21	37.5965	VSIG4
CLEC4E	1.01687	6.64946	10.1239	2.01e-21	9.18e-21	37.4076	CLEC4E
IL1RAP	1.25686	4.69446	10.0046	5.2e-21	2.33e-20	36.4644	IL1RAP
PCOLCE2	2.72773	4.6099	9.98354	6.15e-21	2.75e-20	36.2984	PCOLCE2
TSPAN2	1.13144	5.44322	9.88539	1.34e-20	5.9e-20	35.5283	TSPAN2
CASP5	1.20297	4.31535	9.84595	1.82e-20	8e-20	35.22	CASP5
TCTEX1D1	1.12411	2.60838	9.70318	5.59e-20	2.41e-19	34.1102	TCTEX1D1
PROS1	1.33534	3.13208	9.60966	1.16e-19	4.92e-19	33.3885	PROS1
IL1RN	1.04998	4.54891	9.50036	2.7e-19	1.13e-18	32.5503	IL1RN
RNASE1	1.09736	3.14564	9.3749	7.09e-19	2.9e-18	31.5954	RNASE1
PROK2	1.91682	7.72253	9.36122	7.87e-19	3.22e-18	31.4918	PROK2
SELP	1.1176	4.3891	9.30106	1.25e-18	5.04e-18	31.037	SELP
MPO	2.17168	5.25232	9.28424	1.42e-18	5.72e-18	30.9102	MPO
CEACAM6	2.44116	5.04404	9.28054	1.46e-18	5.88e-18	30.8824	CEACAM6
EMR1	1.26123	5.70871	9.27995	1.46e-18	5.91e-18	30.878	EMR1
FGF13	2.44001	5.47285	9.17229	3.31e-18	1.31e-17	30.0699	FGF13
ARL4A	1.34824	4.8024	9.15363	3.81e-18	1.51e-17	29.9304	ARL4A
PTX3	1.22793	2.84762	9.10978	5.31e-18	2.08e-17	29.6034	PTX3
RHAG	1.3893	3.77172	9.00742	1.14e-17	4.4e-17	28.844	RHAG
CA1	1.54298	5.12748	8.94217	1.86e-17	7.09e-17	28.3628	CA1
CEP55	1.57127	2.89775	8.92597	2.1e-17	7.98e-17	28.2436	CEP55
PRC1	1.03893	3.51928	8.92045	2.19e-17	8.31e-17	28.2031	PRC1
FBXO6	1.11341	5.55175	8.76745	6.77e-17	2.51e-16	27.0853	FBXO6
CA2	1.43333	4.78621	8.71638	9.85e-17	3.61e-16	26.715	CA2
CLIC2	2.6203	4.57658	8.68689	1.22e-16	4.47e-16	26.5018	CLIC2
SLC28A3	1.13932	3.0279	8.64588	1.65e-16	5.98e-16	26.2062	SLC28A3
TTK	1.05554	2.64564	8.51053	4.39e-16	1.56e-15	25.237	TTK
HIST1H2BC	1.09927	4.84006	8.50194	4.67e-16	1.66e-15	25.1759	HIST1H2BC
CTNNAL1	1.25859	2.74995	8.48851	5.15e-16	1.82e-15	25.0803	CTNNAL1
CST7	1.39659	8.53074	8.46752	5.99e-16	2.11e-15	24.9312	CST7
RETN	5.20097	10.5647	8.45448	6.58e-16	2.31e-15	24.8387	RETN
CISD2	1.0658	4.69933	8.41698	8.61e-16	2.99e-15	24.5732	CISD2
RRM2	1.41908	4.20358	8.25742	2.68e-15	9.07e-15	23.4524	RRM2
TOP2A	1.02134	2.90177	8.11361	7.36e-15	2.43e-14	22.455	TOP2A
CD274	1.64522	4.6822	7.98555	1.79e-14	5.77e-14	21.5771	CD274
FFAR2	1.18148	6.86784	7.97174	1.97e-14	6.33e-14	21.483	FFAR2
ARG2	1.05418	3.92182	7.96375	2.08e-14	6.69e-14	21.4286	ARG2
KIF11	1.0627	2.75751	7.89446	3.36e-14	1.06e-13	20.9586	KIF11
NRN1	1.23439	3.75942	7.81789	5.66e-14	1.77e-13	20.4426	NRN1
AHSP	1.28684	5.04327	7.65895	1.66e-13	5.03e-13	19.3831	AHSP
OLAH	8.63633	9.64494	7.29678	1.82e-12	5.11e-12	17.0286	OLAH
FOLR3	4.57205	7.41864	7.26672	2.21e-12	6.18e-12	16.837	FOLR3
MS4A3	2.85184	4.53777	7.19695	3.46e-12	9.55e-12	16.3945	MS4A3
LTF	4.92739	10.8635	7.18661	3.7e-12	1.02e-11	16.3292	LTF
OLR1	1.06954	2.99461	7.04641	9.05e-12	2.41e-11	15.4509	OLR1
HEPACAM2	1.40976	2.79484	6.88182	2.54e-11	6.56e-11	14.4365	HEPACAM2
CTSG	1.38345	4.33265	6.82355	3.65e-11	9.27e-11	14.0819	CTSG
ELANE	2.29987	6.17596	6.53753	2.08e-10	4.99e-10	12.3753	ELANE
ABCG2	1.36344	3.53525	6.40896	4.47e-10	1.04e-09	11.627	ABCG2
C1QA	1.05199	5.09703	6.27636	9.72e-10	2.21e-09	10.8677	C1QA
PRTN3	1.26633	5.31342	5.89582	8.42e-09	1.77e-08	8.76051	PRTN3
XK	1.99214	5.74829	5.83529	1.17e-08	2.45e-08	8.43532	XK
C1QB	1.8436	5.3746	5.74147	1.96e-08	4.01e-08	7.93685	C1QB
GYPB	1.21657	4.64365	5.01584	8.22e-07	1.48e-06	4.31424	GYPB
GYPA	1.88874	4.40874	4.95565	1.1e-06	1.96e-06	4.03277	GYPA
AZU1	1.07968	5.25058	4.89677	1.46e-06	2.58e-06	3.76024	AZU1
DEFA4	3.85258	6.31478	4.4945	9.34e-06	1.54e-05	1.97577	DEFA4
EIF1AY	2.15262	2.73052	4.4492	1.14e-05	1.88e-05	1.78339	EIF1AY
TMCC2	1.24532	4.68584	4.4178	1.31e-05	2.14e-05	1.65105	TMCC2
BPGM	1.60408	6.34592	4.28996	2.28e-05	3.66e-05	1.121	BPGM
CEACAM8	4.25015	12.7326	4.01373	7.24e-05	0.000111351	0.0239723	CEACAM8
BCL6	1.60814	8.10201	3.99671	7.76e-05	0.000119004	-0.0414349	BCL6
LCN2	1.8619	10.5399	3.09379	0.00212662	0.00290979	-3.1394	LCN2
OLFM4	7.08097	36.2067	2.93614	0.00353133	0.00474841	-3.60388	OLFM4
IFI27	4.66792	11.6929	2.76194	0.00603299	0.00795851	-4.0901	IFI27
FAM132B	1.45854	5.53792	2.68536	0.00757192	0.00989756	-4.29482	FAM132B
SERPING1	1.04406	5.43718	2.16078	0.0313545	0.0386571	-5.54736	SERPING1
LAPTM5	-5.19902	9.35575	-40.9306	2.49e-139	4.71e-135	307.852	LAPTM5
DAZAP2	-1.29127	6.95605	-38.3191	9.16e-131	8.67e-127	288.235	DAZAP2
HLA-C	-1.9282	7.55692	-37.2681	3.23e-127	2.04e-123	280.106	HLA-C
PABPC1	-2.13919	7.45156	-36.5664	8.14e-125	3.85e-121	274.604	PABPC1
KLF2	-1.47979	6.65778	-36.347	4.64e-124	1.76e-120	272.871	KLF2
HLA-E	-2.77487	7.94912	-35.2339	3.49e-120	1.1e-116	263.986	HLA-E
CIRBP	-1.10459	5.72476	-33.5701	2.89e-114	7.04e-111	250.414	CIRBP
HLA-B	-1.5449	7.20436	-33.5668	2.97e-114	7.04e-111	250.387	HLA-B
NELL2	-1.4201	3.60379	-33.4483	7.96e-114	1.67e-110	249.406	NELL2
CD247	-1.20118	4.69896	-33.0859	1.63e-112	3.09e-109	246.398	CD247
FTL	-5.09013	9.74898	-31.691	2.12e-107	3.09e-104	234.664	FTL
GOLGA8A	-1.24	4.82687	-31.5726	5.84e-107	7.9e-104	233.656	GOLGA8A
PNRC1	-1.2156	6.72393	-31.3052	5.76e-106	7.27e-103	231.375	PNRC1
MOB3A	-3.29513	8.06211	-31.2964	6.22e-106	7.35e-103	231.3	MOB3A
RPS28	-2.6683	6.95848	-31.1497	2.19e-105	2.44e-102	230.044	RPS28
RASA3	-1.19479	5.17603	-31.0465	5.32e-105	5.3e-102	229.16	RASA3
MBNL1	-1.06712	6.24462	-30.9009	1.87e-104	1.66e-101	227.909	MBNL1
2025-09-06	-1.47217	5.54998	-30.8969	1.93e-104	1.66e-101	227.874	2025-09-06
IL10RA	-1.28212	5.56872	-29.9742	5.85e-101	3.96e-98	219.886	IL10RA
CELF2	-1.02353	6.57143	-29.814	2.38e-100	1.55e-97	218.488	CELF2
BCL11B	-1.00636	4.47403	-29.4319	6.83e-99	4.17e-96	215.142	BCL11B
ACTB	-1.80688	7.97423	-29.251	3.37e-98	1.93e-95	213.552	ACTB
CD37	-1.16199	6.58977	-29.1141	1.13e-97	6.11e-95	212.345	CD37
ITK	-1.74292	4.42753	-29.088	1.42e-97	7.28e-95	212.115	ITK
TRAC	-1.23238	3.61323	-29.0678	1.7e-97	8.48e-95	211.937	TRAC
OGT	-1.05511	6.06217	-29.0449	2.08e-97	1.01e-94	211.735	OGT
EEF1A1	-3.36152	8.19111	-28.9388	5.34e-97	2.47e-94	210.797	EEF1A1
UBC	-3.2671	8.76708	-28.6463	7.18e-96	3.09e-93	208.206	UBC
FAM117B	-1.37608	4.92573	-28.622	8.92e-96	3.75e-93	207.99	FAM117B
TXNIP	-2.1497	7.22462	-28.5389	1.87e-95	7.53e-93	207.252	TXNIP
EMP3	-2.01877	7.23839	-28.5334	1.96e-95	7.74e-93	207.203	EMP3
RCAN3	-1.0734	4.66247	-28.4072	6.06e-95	2.25e-92	206.08	RCAN3
TUG1	-1.11114	6.34133	-28.3608	9.17e-95	3.27e-92	205.667	TUG1
2025-09-01	-1.49595	4.98993	-28.271	2.05e-94	7.18e-92	204.867	2025-09-01
VSIG1	-1.18152	3.52296	-28.0369	1.67e-93	5.45e-91	202.775	VSIG1
FAM102A	-1.04479	4.68216	-27.9502	3.64e-93	1.15e-90	201.998	FAM102A
MSN	-1.45346	7.07659	-27.8757	7.1e-93	2.2e-90	201.331	MSN
SLC7A6	-1.19434	4.46556	-27.8057	1.33e-92	4.07e-90	200.703	SLC7A6
PRKCH	-1.59721	5.08734	-27.7639	1.94e-92	5.74e-90	200.328	PRKCH
RPS16	-1.73102	6.74964	-27.7189	2.91e-92	8.48e-90	199.923	RPS16
LTB	-1.04622	5.64554	-27.6874	3.87e-92	1.09e-89	199.64	LTB
EIF4B	-1.08038	5.40622	-27.5623	1.2e-91	3.24e-89	198.515	EIF4B
ARL4C	-1.2149	4.71213	-27.5245	1.68e-91	4.49e-89	198.174	ARL4C
FTH1	-3.49173	8.99135	-27.2618	1.81e-90	4.52e-88	195.804	FTH1
LCK	-1.14091	4.77599	-27.2425	2.16e-90	5.31e-88	195.63	LCK
IL7R	-2.6439	5.49082	-27.1638	4.41e-90	1.04e-87	194.918	IL7R
OXNAD1	-1.2056	4.13191	-27.082	9.27e-90	2.17e-87	194.177	OXNAD1
SLC25A6	-1.43425	6.43784	-27.0354	1.42e-89	3.27e-87	193.755	SLC25A6
ETS1	-1.37995	5.27808	-26.9738	2.48e-89	5.52e-87	193.197	ETS1
TRAV8-3	-1.24112	3.29448	-26.9172	4.15e-89	9.13e-87	192.683	TRAV8-3
CD96	-1.89185	4.57044	-26.8447	8.03e-89	1.67e-86	192.025	CD96
TAGAP	-1.59307	5.53883	-26.7266	2.36e-88	4.85e-86	190.951	TAGAP
RASGRP1	-1.71621	4.69186	-26.6318	5.6e-88	1.12e-85	190.089	RASGRP1
P2RY10	-1.57348	3.51663	-26.5736	9.53e-88	1.86e-85	189.558	P2RY10
CD4	-1.28552	4.54075	-26.4659	2.55e-87	4.78e-85	188.576	CD4
GIMAP1	-1.18238	4.86879	-26.4358	3.36e-87	6.18e-85	188.301	GIMAP1
ESYT1	-1.27903	4.41191	-26.4277	3.62e-87	6.53e-85	188.227	ESYT1
SLC38A1	-1.53145	5.18435	-26.0723	9.44e-86	1.6e-83	184.976	SLC38A1
SERINC5	-1.00206	4.55031	-26.0652	1.01e-85	1.69e-83	184.911	SERINC5
CD5	-1.15412	4.57506	-25.9811	2.18e-85	3.53e-83	184.14	CD5
DGKA	-1.30689	5.25283	-25.9767	2.27e-85	3.65e-83	184.099	DGKA
NUP210	-1.03013	4.91646	-25.8281	8.94e-85	1.38e-82	182.734	NUP210
HLA-DPA1	-1.65262	5.16993	-25.8199	9.64e-85	1.47e-82	182.658	HLA-DPA1
FAIM3	-1.95251	4.95747	-25.7956	1.21e-84	1.81e-82	182.435	FAIM3
KLF12	-1.22892	3.92734	-25.6651	4.02e-84	5.81e-82	181.234	KLF12
PRKCQ	-1.17691	4.27787	-25.647	4.75e-84	6.82e-82	181.067	PRKCQ
TMSB4X	-1.2337	7.23893	-25.6413	5.01e-84	7.14e-82	181.014	TMSB4X
RORA	-1.15842	4.55492	-25.5045	1.77e-83	2.51e-81	179.754	RORA
RPS15	-2.52139	7.43599	-25.3578	6.91e-83	9.55e-81	178.398	RPS15
CD3E	-1.67864	4.75724	-25.2864	1.34e-82	1.84e-80	177.738	CD3E
STAT4	-1.02794	3.73072	-25.1815	3.54e-82	4.79e-80	176.768	STAT4
ITM2B	-1.12535	7.18546	-25.0226	1.55e-81	2.01e-79	175.296	ITM2B
C14orf64	-1.14674	3.84269	-24.999	1.93e-81	2.44e-79	175.077	C14orf64
TRAF5	-1.00083	3.7118	-24.9622	2.72e-81	3.39e-79	174.735	TRAF5
PRKCQ-AS1	-1.48139	3.74916	-24.9576	2.84e-81	3.49e-79	174.692	PRKCQ-AS1
FYN	-1.1657	4.65783	-24.9034	4.7e-81	5.74e-79	174.189	FYN
JAK1	-1.05029	5.86776	-24.8259	9.68e-81	1.13e-78	173.469	JAK1
FCER1A	-1.25162	3.11462	-24.7908	1.34e-80	1.56e-78	173.143	FCER1A
GPR183	-1.4536	4.02392	-24.7735	1.58e-80	1.82e-78	172.982	GPR183
ARHGDIB	-1.08826	7.37298	-24.7612	1.77e-80	2.03e-78	172.868	ARHGDIB
FAM65B	-1.08878	7.31261	-24.7359	2.24e-80	2.56e-78	172.632	FAM65B
KLRG1	-1.84467	3.67611	-24.7217	2.56e-80	2.88e-78	172.5	KLRG1
HLA-DMB	-1.06099	4.09813	-24.6879	3.51e-80	3.88e-78	172.186	HLA-DMB
MPEG1	-1.89584	6.31351	-24.6213	6.53e-80	6.95e-78	171.565	MPEG1
RPL19	-1.89593	7.10982	-24.6193	6.66e-80	7.04e-78	171.547	RPL19
RAB7A	-1.1734	7.58796	-24.5632	1.12e-79	1.17e-77	171.024	RAB7A
CD6	-1.01547	4.83202	-24.4864	2.3e-79	2.36e-77	170.309	CD6
ELP2	-1.00353	3.58896	-24.4838	2.36e-79	2.4e-77	170.284	ELP2
UBASH3A	-1.12977	4.18179	-24.3443	8.71e-79	8.37e-77	168.982	UBASH3A
DDX24	-1.06659	4.64587	-24.2792	1.6e-78	1.52e-76	168.374	DDX24
ST6GAL1	-1.07587	4.35487	-24.2509	2.09e-78	1.97e-76	168.11	ST6GAL1
SLC44A2	-1.01713	6.46286	-24.1584	4.97e-78	4.55e-76	167.245	SLC44A2
PCED1B-AS1	-1.33896	5.15491	-24.1339	6.26e-78	5.67e-76	167.015	PCED1B-AS1
HNRNPA1	-1.0096	5.61186	-23.9329	4.13e-77	3.63e-75	165.132	HNRNPA1
SIDT1	-1.06247	3.8455	-23.8823	6.65e-77	5.7e-75	164.658	SIDT1
HLA-DRA	-3.20948	6.90823	-23.8414	9.77e-77	8.22e-75	164.274	HLA-DRA
CD40LG	-1.23008	3.88222	-23.7951	1.51e-76	1.25e-74	163.84	CD40LG
BACH2	-1.01793	4.17056	-23.7951	1.51e-76	1.25e-74	163.84	BACH2
RPS6KA5	-1.24412	3.84061	-23.7522	2.26e-76	1.85e-74	163.437	RPS6KA5
RPL8	-1.1592	6.37099	-23.7178	3.13e-76	2.51e-74	163.115	RPL8
C16orf54	-1.01217	5.79124	-23.7155	3.19e-76	2.55e-74	163.093	C16orf54
CHRM3-AS2	-1.12743	2.78966	-23.7111	3.33e-76	2.65e-74	163.051	CHRM3-AS2
BTN3A1	-1.54816	5.20535	-23.7077	3.44e-76	2.72e-74	163.02	BTN3A1
TCF7	-1.09765	4.55652	-23.4942	2.57e-75	1.92e-73	161.012	TCF7
LOC728392	-1.25882	5.22422	-23.4811	2.91e-75	2.15e-73	160.888	LOC728392
NFATC2	-1.06806	4.37866	-23.4567	3.67e-75	2.68e-73	160.659	NFATC2
TESPA1	-1.66536	4.34909	-23.3261	1.26e-74	8.86e-73	159.429	TESPA1
GPR18	-1.03742	3.33285	-23.2161	3.56e-74	2.44e-72	158.392	GPR18
CAMK4	-1.1417	3.57435	-23.2091	3.8e-74	2.59e-72	158.326	CAMK4
UBA52	-1.8284	7.48038	-23.1688	5.58e-74	3.78e-72	157.944	UBA52
SIRPG	-1.07528	4.28263	-23.1077	9.94e-74	6.62e-72	157.368	SIRPG
CD2	-1.8237	4.50141	-23.0897	1.18e-73	7.8e-72	157.198	CD2
RUNX1-IT1	-1.501	5.24374	-23.0324	2.03e-73	1.32e-71	156.657	RUNX1-IT1
ZNF831	-1.01504	3.94676	-23.0271	2.13e-73	1.38e-71	156.607	ZNF831
SCML4	-1.10269	4.3293	-22.956	4.18e-73	2.65e-71	155.935	SCML4
KLRB1	-1.63205	3.57327	-22.9555	4.2e-73	2.65e-71	155.93	KLRB1
SKAP1	-1.36698	4.12704	-22.8335	1.34e-72	8.24e-71	154.776	SKAP1
TXK	-1.67051	4.27397	-22.8304	1.38e-72	8.46e-71	154.747	TXK
KCNA3	-1.49395	4.93675	-22.7668	2.52e-72	1.52e-70	154.145	KCNA3
HLA-DMA	-1.24132	4.55528	-22.5941	1.3e-71	7.49e-70	152.509	HLA-DMA
NLRP1	-1.1477	5.29005	-22.443	5.46e-71	3.04e-69	151.076	NLRP1
CD74	-1.95725	6.34569	-22.3213	1.74e-70	9.47e-69	149.92	CD74
TUBA1B	-1.05429	7.00904	-22.2598	3.13e-70	1.69e-68	149.336	TUBA1B
UTRN	-1.06287	5.21392	-22.2402	3.77e-70	2.03e-68	149.15	UTRN
PTGDR	-1.21016	4.54296	-22.2376	3.86e-70	2.08e-68	149.126	PTGDR
TMSB10	-1.2251	6.47706	-22.212	4.93e-70	2.64e-68	148.882	TMSB10
CASS4	-1.30083	4.51885	-22.1412	9.68e-70	5.07e-68	148.209	CASS4
AGAP6	-1.1391	5.26604	-22.1146	1.25e-69	6.5e-68	147.956	AGAP6
ARRB1	-1.08406	5.48975	-22.0403	2.53e-69	1.3e-67	147.249	ARRB1
DOCK10	-1.60608	4.88093	-21.9738	4.78e-69	2.41e-67	146.616	DOCK10
SLAMF6	-1.59723	4.73138	-21.9396	6.62e-69	3.31e-67	146.291	SLAMF6
SH2D1B	-1.35936	3.1338	-21.853	1.51e-68	7.33e-67	145.466	SH2D1B
HLA-DRB6	-1.20776	5.32311	-21.8194	2.09e-68	1.01e-66	145.145	HLA-DRB6
RPS4X	-1.10309	4.63832	-21.6868	7.41e-68	3.52e-66	143.882	RPS4X
GIMAP7	-1.42144	5.21419	-21.6599	9.58e-68	4.52e-66	143.625	GIMAP7
MALAT1	-4.28514	9.01157	-21.6458	1.1e-67	5.14e-66	143.49	MALAT1
KMT2A	-1.04196	4.77331	-21.6324	1.25e-67	5.83e-66	143.363	KMT2A
CLEC2D	-1.24322	4.76848	-21.5908	1.86e-67	8.59e-66	142.966	CLEC2D
FCRL3	-1.3769	3.88609	-21.4695	5.93e-67	2.63e-65	141.808	FCRL3
OGFRL1	-1.02185	5.8893	-21.3634	1.64e-66	7.14e-65	140.795	OGFRL1
KLRF1	-1.38261	3.0049	-21.1834	9.18e-66	3.89e-64	139.075	KLRF1
CTSS	-1.23158	6.96329	-21.0684	2.76e-65	1.13e-63	137.976	CTSS
LDB1	-1.00349	5.97384	-20.8626	1.99e-64	7.67e-63	136.005	LDB1
DENND2D	-1.3669	5.34121	-20.837	2.55e-64	9.78e-63	135.761	DENND2D
CECR1	-1.05076	4.57082	-20.7202	7.82e-64	2.9e-62	134.642	CECR1
AES	-1.42017	6.19667	-20.6654	1.32e-63	4.86e-62	134.117	AES
ITGAL	-1.07876	5.8624	-20.6376	1.73e-63	6.3e-62	133.85	ITGAL
ITGB7	-1.01649	4.70316	-20.5744	3.17e-63	1.15e-61	133.245	ITGB7
ANKRD36B	-1.21462	4.52873	-20.3635	2.41e-62	8.24e-61	131.222	ANKRD36B
CD53	-1.00418	7.17907	-20.3426	2.95e-62	9.95e-61	131.023	CD53
TYROBP	-9.39384	11.5686	-20.2991	4.48e-62	1.5e-60	130.605	TYROBP
APEX1	-1.12403	5.17938	-20.2798	5.39e-62	1.79e-60	130.42	APEX1
CPPED1	-1.51095	6.63392	-20.2047	1.11e-61	3.59e-60	129.7	CPPED1
SELL	-1.22337	7.81527	-20.1775	1.44e-61	4.65e-60	129.438	SELL
BCL2	-1.13978	4.77628	-20.1527	1.83e-61	5.87e-60	129.2	BCL2
CD28	-1.48984	4.19463	-20.0508	4.89e-61	1.53e-59	128.222	CD28
ATM	-1.01798	5.11524	-19.8602	3.06e-60	9.1e-59	126.392	ATM
LDHB	-1.09111	4.29055	-19.8491	3.41e-60	1.01e-58	126.286	LDHB
AGAP4	-1.05139	5.06617	-19.833	3.98e-60	1.17e-58	126.131	AGAP4
SLFN5	-1.4861	5.17265	-19.8031	5.31e-60	1.54e-58	125.844	SLFN5
FGL2	-2.22095	6.76958	-19.7818	6.51e-60	1.88e-58	125.64	FGL2
GVINP1	-1.28025	5.43601	-19.7065	1.35e-59	3.81e-58	124.916	GVINP1
TNFRSF1B	-1.02294	6.39856	-19.6867	1.63e-59	4.57e-58	124.726	TNFRSF1B
ABCD2	-1.19468	3.34813	-19.5936	3.99e-59	1.1e-57	123.831	ABCD2
ITGA4	-1.37916	4.74572	-19.5324	7.2e-59	1.96e-57	123.244	ITGA4
HYDIN2	-1.01473	6.43304	-19.4047	2.46e-58	6.51e-57	122.017	HYDIN2
BTN3A2	-1.27485	5.0614	-19.376	3.25e-58	8.54e-57	121.741	BTN3A2
PSAP	-1.36375	7.19959	-19.3603	3.78e-58	9.91e-57	121.59	PSAP
ANKRD36	-1.22197	4.87673	-19.3093	6.18e-58	1.59e-56	121.1	ANKRD36
CCR3	-1.60984	3.08781	-19.2427	1.17e-57	2.99e-56	120.46	CCR3
CD27	-1.52195	4.92056	-19.1416	3.11e-57	7.77e-56	119.489	CD27
MS4A1	-1.64423	4.41781	-19.0691	6.25e-57	1.54e-55	118.792	MS4A1
LYZ	-7.22212	10.1899	-19.0285	9.25e-57	2.26e-55	118.402	LYZ
BTN3A3	-1.30241	4.32626	-19.0043	1.17e-56	2.83e-55	118.169	BTN3A3
CCR7	-1.9947	5.17696	-18.9635	1.73e-56	4.17e-55	117.777	CCR7
AC090627.1	-1.06647	3.22725	-18.9133	2.8e-56	6.71e-55	117.295	AC090627.1
THEMIS	-1.13381	3.66469	-18.5877	6.46e-55	1.44e-53	114.167	THEMIS
RPLP2	-1.15606	6.59149	-18.5576	8.63e-55	1.9e-53	113.878	RPLP2
SMA4	-1.32896	6.13891	-18.4279	3.01e-54	6.44e-53	112.633	SMA4
GIMAP4	-1.15924	5.41538	-18.3477	6.51e-54	1.37e-52	111.863	GIMAP4
CBLB	-1.09275	4.46448	-18.3016	1.02e-53	2.11e-52	111.42	CBLB
IKZF3	-1.5845	4.60701	-18.1528	4.25e-53	8.59e-52	109.992	IKZF3
PIM2	-1.04467	5.39094	-18.1291	5.35e-53	1.07e-51	109.765	PIM2
RRN3P2	-1.08928	4.97455	-18.0773	8.8e-53	1.74e-51	109.268	RRN3P2
LEF1	-1.86771	4.54666	-18.0728	9.19e-53	1.82e-51	109.224	LEF1
OAZ1	-5.52868	9.69985	-18.0259	1.44e-52	2.83e-51	108.775	OAZ1
GNLY	-1.55042	4.85066	-18.0035	1.79e-52	3.48e-51	108.56	GNLY
NOTCH2NL	-1.02923	6.41856	-17.9482	3.05e-52	5.86e-51	108.029	NOTCH2NL
ZFP36	-1.26341	7.49738	-17.8922	5.22e-52	9.92e-51	107.493	ZFP36
NCF1	-1.38478	7.07985	-17.7504	2.04e-51	3.77e-50	106.134	NCF1
PTPRC	-1.1428	7.46229	-17.7173	2.8e-51	5.15e-50	105.816	PTPRC
TAGLN2	-1.01432	6.36956	-17.6935	3.52e-51	6.42e-50	105.589	TAGLN2
TNFAIP2	-1.09311	5.79799	-17.676	4.17e-51	7.58e-50	105.421	TNFAIP2
PDCD4	-1.19469	4.97716	-17.6402	5.88e-51	1.06e-49	105.078	PDCD4
CXCR2	-1.99884	7.3632	-17.6396	5.92e-51	1.06e-49	105.072	CXCR2
TRAT1	-1.23587	2.9114	-17.6259	6.75e-51	1.21e-49	104.941	TRAT1
FGFBP2	-1.29498	4.22512	-17.5851	9.98e-51	1.76e-49	104.551	FGFBP2
FCGR3B	-1.46668	6.89851	-17.5771	1.08e-50	1.9e-49	104.474	FCGR3B
CX3CR1	-1.76538	5.45673	-17.5685	1.17e-50	2.06e-49	104.392	CX3CR1
DDX5	-1.1869	6.63946	-17.4885	2.52e-50	4.33e-49	103.626	DDX5
MCL1	-1.21466	7.30272	-17.2489	2.51e-49	4.08e-48	101.335	MCL1
CCL5	-1.81375	6.16746	-17.0377	1.9e-48	2.97e-47	99.3186	CCL5
ANKRD36C	-1.18121	4.98502	-16.7956	1.93e-47	2.82e-46	97.0098	ANKRD36C
MNDA	-1.11562	7.60233	-16.6963	4.97e-47	7.15e-46	96.0643	MNDA
PPIB	-1.07977	6.67163	-16.6779	5.93e-47	8.45e-46	95.8899	PPIB
HBB	-4.39564	9.12586	-16.5299	2.43e-46	3.38e-45	94.4816	HBB
HCP5	-1.05695	5.51228	-16.5252	2.55e-46	3.53e-45	94.4373	HCP5
TRANK1	-1.32866	5.12167	-16.2406	3.83e-45	5.04e-44	91.7357	TRANK1
TARP	-1.00625	3.8321	-16.1452	9.48e-45	1.22e-43	90.8321	TARP
ATP2B1	-1.01704	4.64254	-16.0356	2.68e-44	3.4e-43	89.7954	ATP2B1
ICOS	-1.00653	2.7525	-15.9482	6.15e-44	7.65e-43	88.969	ICOS
SORL1	-1.21879	7.48646	-15.8223	2.03e-43	2.45e-42	87.7809	SORL1
MGC57346	-1.02418	3.89363	-15.8172	2.13e-43	2.58e-42	87.732	MGC57346
ZFP36L2	-2.08543	6.18642	-15.7921	2.7e-43	3.25e-42	87.496	ZFP36L2
CD3D	-1.10984	4.19762	-15.7542	3.86e-43	4.61e-42	87.1387	CD3D
SULF2	-1.1133	4.74012	-15.6775	7.98e-43	9.38e-42	86.4158	SULF2
IGHM	-1.56217	5.79248	-15.6652	8.96e-43	1.05e-41	86.2997	IGHM
LOC100190986	-1.78383	6.31855	-15.6338	1.21e-42	1.41e-41	86.0043	LOC100190986
PYHIN1	-1.73827	4.02891	-15.5796	2.01e-42	2.32e-41	85.4942	PYHIN1
IFITM3	-1.31027	7.84516	-15.3109	2.53e-41	2.78e-40	82.9714	IFITM3
TC2N	-1.81623	4.95999	-15.2942	2.96e-41	3.24e-40	82.8151	TC2N
CD52	-1.01263	4.97693	-15.1904	7.85e-41	8.42e-40	81.8437	CD52
KLRD1	-1.15304	3.9245	-15.1807	8.6e-41	9.2e-40	81.753	KLRD1
CD97	-1.61734	7.1516	-15.1219	1.49e-40	1.58e-39	81.2027	CD97
NCOA4	-1.12635	7.10227	-15.1088	1.69e-40	1.78e-39	81.0805	NCOA4
HLA-DQA1	-1.21155	3.53722	-14.9937	4.97e-40	5.13e-39	80.0059	HLA-DQA1
SNORA68	-1.36225	7.18856	-14.827	2.36e-39	2.36e-38	78.4542	SNORA68
SAMHD1	-1.00061	5.97354	-14.7473	4.97e-39	4.9e-38	77.7132	SAMHD1
SRGN	-1.84302	8.64796	-14.7444	5.1e-39	5.03e-38	77.6859	SRGN
R3HDM4	-1.17733	7.06096	-14.4602	7.18e-38	6.73e-37	75.0535	R3HDM4
GPR174	-1.96397	3.81291	-14.3784	1.53e-37	1.42e-36	74.2986	GPR174
PRF1	-1.85567	5.44044	-14.0775	2.46e-36	2.17e-35	71.5323	PRF1
CD79A	-1.64823	5.35448	-14.0711	2.61e-36	2.29e-35	71.4734	CD79A
SMCHD1	-1.13774	6.68349	-13.7458	5.17e-35	4.32e-34	68.5018	SMCHD1
PILRA	-1.08374	5.90022	-13.3582	1.76e-33	1.37e-32	64.9917	PILRA
EMR3	-1.68685	5.55926	-13.3189	2.51e-33	1.93e-32	64.6373	EMR3
ALAS2	-2.81832	8.71725	-13.2915	3.22e-33	2.46e-32	64.3914	ALAS2
A2M-AS1	-1.15253	4.50364	-13.2827	3.48e-33	2.66e-32	64.3123	A2M-AS1
HIST1H1E	-1.00746	6.60035	-13.1306	1.37e-32	1.02e-31	62.9467	HIST1H1E
ADIPOR1	-1.23331	7.35524	-12.9181	9.26e-32	6.65e-31	61.049	ADIPOR1
IFITM2	-12.3225	13.0325	-12.8484	1.73e-31	1.23e-30	60.4291	IFITM2
EEF2	-3.4901	7.67542	-12.7108	5.89e-31	4.09e-30	59.2083	EEF2
SLC25A39	-5.41268	9.11287	-12.468	5.07e-30	3.37e-29	57.0681	SLC25A39
S100A11	-1.31256	7.86837	-12.0952	1.34e-28	8.34e-28	53.8147	S100A11
B2M	-3.01683	8.54818	-11.8236	1.41e-27	8.47e-27	51.4713	B2M
CXCR1	-1.55279	7.63202	-11.5639	1.32e-26	7.55e-26	49.2532	CXCR1
PI3	-7.19509	7.51799	-11.4293	4.15e-26	2.33e-25	48.1128	PI3
SCARNA17	-2.91154	7.12709	-11.2172	2.5e-25	1.35e-24	46.3287	SCARNA17
PARP15	-1.86567	4.27005	-11.1656	3.86e-25	2.07e-24	45.8971	PARP15
TREM1	-1.1717	6.05433	-11.1001	6.7e-25	3.56e-24	45.3507	TREM1
DCAF12	-1.28045	7.34733	-11.0899	7.3e-25	3.87e-24	45.2657	DCAF12
PHOSPHO1	-1.28357	6.28413	-10.9984	1.57e-24	8.22e-24	44.5057	PHOSPHO1
CHI3L1	-1.28414	5.18537	-10.8131	7.33e-24	3.75e-23	42.9758	CHI3L1
CTSW	-1.71822	5.31978	-10.4337	1.65e-22	7.93e-22	39.8859	CTSW
VMP1	-2.55842	8.35575	-10.2142	9.73e-22	4.52e-21	38.1254	VMP1
RPS11	-1.58501	7.26522	-9.85313	1.72e-20	7.56e-20	35.276	RPS11
SNORD8	-1.15141	6.69265	-9.5948	1.3e-19	5.51e-19	33.2742	SNORD8
GRN	-1.25588	7.35674	-9.55821	1.73e-19	7.28e-19	32.9932	GRN
STRADB	-1.13449	7.00113	-9.37285	7.2e-19	2.95e-18	31.5798	STRADB
MME	-1.1716	4.73628	-9.24445	1.92e-18	7.69e-18	30.6108	MME
GBP4	-1.01508	4.16161	-9.09803	5.8e-18	2.27e-17	29.516	GBP4
GZMK	-1.08557	3.19137	-9.04387	8.7e-18	3.37e-17	29.1138	GZMK
GZMB	-1.131	4.96314	-8.59013	2.47e-16	8.88e-16	25.8058	GZMB
IFI6	-3.52758	7.70523	-8.04261	1.21e-14	3.93e-14	21.967	IFI6
IL2RB	-1.20691	4.66734	-7.80573	6.15e-14	1.92e-13	20.3611	IL2RB
GBP5	-1.43719	5.67318	-7.31596	1.6e-12	4.53e-12	17.1512	GBP5
XIST	-15.9255	17.422	-7.28037	2.02e-12	5.67e-12	16.9239	XIST
HCAR3	-1.0971	5.50689	-7.22395	2.91e-12	8.06e-12	16.5654	HCAR3
DDX17	-3.76796	7.79475	-7.10729	6.15e-12	1.66e-11	15.8306	DDX17
HLA-DRB4	-4.87764	6.54489	-7.09462	6.66e-12	1.79e-11	15.7514	HLA-DRB4
CD3G	-2.19941	5.29532	-7.0176	1.09e-11	2.87e-11	15.272	CD3G
KLRC4	-2.71015	4.34268	-5.5253	6.22e-08	1.22e-07	6.81415	KLRC4
NBPF20	-2.329	7.0671	-5.52431	6.25e-08	1.23e-07	6.80912	NBPF20
YBX3	-1.60288	7.39436	-5.33744	1.65e-07	3.13e-07	5.86821	YBX3
CLC	-1.44746	4.38947	-5.01284	8.34e-07	1.5e-06	4.30014	CLC
IFIT2	-1.06495	4.73158	-4.05719	6.06e-05	9.36e-05	0.19216	IFIT2
HBZ	-1.43932	4.50199	-3.93695	9.86e-05	0.000150215	-0.269089	HBZ
IFIT1	-1.843	3.30318	-3.79598	0.000171829	0.000256909	-0.793571	IFIT1
GZMH	-1.05927	4.48518	-3.72195	0.000228462	0.000338323	-1.06191	GZMH
UTS2	-1.37993	2.76886	-2.9216	0.00369642	0.00496053	-3.64554	UTS2
RARA	-1.01458	5.79374	-2.62557	0.00900983	0.0116891	-4.4508	RARA
