# Supplementary material for: Dissecting the role of NETosis-related biomarkers in Sepsis: An integrated multi-dataset analysis for diagnostic and prognostic applications
Source: PLoS One. 2025 Nov 19;20(11):e0336244. doi: 10.1371/journal.pone.0336244 (PMC12629434; doi:10.1371/journal.pone.0336244)
Supplement: S3 Table — (XLSX) [file pone.0336244.s003.xlsx]

## Sheet: S3_Table NRDEGs
NETosis AND DEGs
PADI4
SERPINB1
ELANE
PRTN3
S100A11
SELP
SLC44A2
MPO
CAMP
ORM1
CLEC5A
TLR2
CXCR2
CHIT1
TLR8
SELL
S100A8
KLF2
LRG1
ALPL
BST1
DYSF
FCAR
FCGR3B
CPPED1
FPR2
G0S2
HIST1H2BC
HPSE
CXCR1
MGAM
MME
S100A12
SLC22A4
CTSG
ITGAM
MMP9
