# Supplementary material for: Dissecting the role of NETosis-related biomarkers in Sepsis: An integrated multi-dataset analysis for diagnostic and prognostic applications
Source: PLoS One. 2025 Nov 19;20(11):e0336244. doi: 10.1371/journal.pone.0336244 (PMC12629434; doi:10.1371/journal.pone.0336244)
Supplement: S4 Table — (XLSX) [file pone.0336244.s004.xlsx]

## Sheet: S4_Table NRDEGs PPI
#node1	node2	node1_string_id	node2_string_id	neighborhood_on_chromosome	gene_fusion	phylogenetic_cooccurrence	homology	coexpression	experimentally_determined_interaction	database_annotated	automated_textmining	combined_score
CAMP	CTSG	9606.ENSP00000296435	9606.ENSP00000216336	0	0	0	0	0.471	0	0	0.948	0.971
CAMP	MPO	9606.ENSP00000296435	9606.ENSP00000225275	0	0	0	0	0.509	0	0	0.965	0.982
CAMP	PRTN3	9606.ENSP00000296435	9606.ENSP00000234347	0	0	0	0	0.255	0	0.75	0.952	0.99
CAMP	TLR2	9606.ENSP00000296435	9606.ENSP00000260010	0	0	0	0	0.177	0	0	0.659	0.707
CAMP	S100A12	9606.ENSP00000296435	9606.ENSP00000357726	0	0	0	0	0.625	0	0	0.358	0.749
CAMP	MMP9	9606.ENSP00000296435	9606.ENSP00000361405	0	0	0	0	0.206	0	0	0.745	0.789
CAMP	CXCR2	9606.ENSP00000296435	9606.ENSP00000319635	0	0	0	0	0.19	0	0	0.939	0.948
CAMP	ELANE	9606.ENSP00000296435	9606.ENSP00000466090	0	0	0	0	0.503	0	0	0.983	0.991
CAMP	FPR2	9606.ENSP00000296435	9606.ENSP00000468897	0	0	0	0	0.153	0	0	0.997	0.997
CLEC5A	MGAM	9606.ENSP00000449999	9606.ENSP00000447378	0	0	0	0	0.138	0	0	0.71	0.74
CTSG	PADI4	9606.ENSP00000216336	9606.ENSP00000364597	0	0	0	0	0.11	0	0	0.736	0.754
CTSG	SERPINB1	9606.ENSP00000216336	9606.ENSP00000370115	0	0	0	0	0.073	0.045	0	0.798	0.806
CTSG	MMP9	9606.ENSP00000216336	9606.ENSP00000361405	0	0	0	0	0.097	0	0.4	0.987	0.992
CTSG	PRTN3	9606.ENSP00000216336	9606.ENSP00000234347	0	0	0.114	0.851	0.779	0	0.4	0.983	0.997
CTSG	ELANE	9606.ENSP00000216336	9606.ENSP00000466090	0	0	0.132	0.815	0.987	0	0.4	0.985	0.999
CTSG	MPO	9606.ENSP00000216336	9606.ENSP00000225275	0	0	0	0	0.961	0.044	0	0.997	0.999
CXCR1	FCGR3B	9606.ENSP00000295683	9606.ENSP00000433642	0	0	0	0	0.766	0	0	0.738	0.936
CXCR1	CXCR2	9606.ENSP00000295683	9606.ENSP00000319635	0	0	0.052	0.976	0.771	0	0.9	0.98	0.999
CXCR2	TLR2	9606.ENSP00000319635	9606.ENSP00000260010	0	0	0	0	0.217	0	0	0.795	0.832
CXCR2	ITGAM	9606.ENSP00000319635	9606.ENSP00000496959	0	0	0	0	0.171	0	0	0.667	0.712
CXCR2	MMP9	9606.ENSP00000319635	9606.ENSP00000361405	0	0	0	0	0.165	0	0	0.747	0.78
CXCR2	SELL	9606.ENSP00000319635	9606.ENSP00000498227	0	0	0	0	0.324	0	0	0.74	0.816
CXCR2	FCGR3B	9606.ENSP00000319635	9606.ENSP00000433642	0	0	0	0	0.628	0	0	0.702	0.884
ELANE	MPO	9606.ENSP00000466090	9606.ENSP00000225275	0	0	0	0	0.999	0.164	0	0.999	0.999
ELANE	PRTN3	9606.ENSP00000466090	9606.ENSP00000234347	0	0	0.069	0.943	0.813	0	0.4	0.978	0.997
ELANE	MMP9	9606.ENSP00000466090	9606.ENSP00000361405	0	0	0	0	0.085	0	0	0.972	0.973
ELANE	PADI4	9606.ENSP00000466090	9606.ENSP00000364597	0	0	0	0	0.158	0	0	0.86	0.877
ELANE	SERPINB1	9606.ENSP00000466090	9606.ENSP00000370115	0	0	0	0	0.062	0.294	0	0.963	0.973
ELANE	ITGAM	9606.ENSP00000466090	9606.ENSP00000496959	0	0	0	0	0.097	0	0	0.72	0.736
FCAR	FCGR3B	9606.ENSP00000347714	9606.ENSP00000433642	0	0	0	0	0.148	0	0	0.785	0.809
FCGR3B	MPO	9606.ENSP00000433642	9606.ENSP00000225275	0	0	0	0	0.111	0	0	0.724	0.744
FCGR3B	TLR8	9606.ENSP00000433642	9606.ENSP00000312082	0	0	0	0	0.411	0	0	0.604	0.757
FCGR3B	S100A12	9606.ENSP00000433642	9606.ENSP00000357726	0	0	0	0	0.442	0	0	0.527	0.724
FCGR3B	SELL	9606.ENSP00000433642	9606.ENSP00000498227	0	0	0	0	0.284	0	0	0.808	0.856
FCGR3B	ITGAM	9606.ENSP00000433642	9606.ENSP00000496959	0	0	0	0	0.263	0	0	0.947	0.959
FPR2	TLR8	9606.ENSP00000468897	9606.ENSP00000312082	0	0	0	0	0.659	0	0	0.231	0.726
FPR2	ITGAM	9606.ENSP00000468897	9606.ENSP00000496959	0	0	0	0	0.272	0	0	0.623	0.714
ITGAM	MPO	9606.ENSP00000496959	9606.ENSP00000225275	0	0	0	0	0.139	0	0	0.803	0.823
ITGAM	TLR2	9606.ENSP00000496959	9606.ENSP00000260010	0	0	0	0	0.268	0.05	0	0.859	0.893
ITGAM	SELP	9606.ENSP00000496959	9606.ENSP00000263686	0	0	0	0	0.149	0	0	0.926	0.934
ITGAM	MMP9	9606.ENSP00000496959	9606.ENSP00000361405	0	0	0	0	0.267	0	0	0.625	0.713
ITGAM	SELL	9606.ENSP00000496959	9606.ENSP00000498227	0	0	0	0	0.264	0	0	0.908	0.929
KLF2	SELL	9606.ENSP00000248071	9606.ENSP00000498227	0	0	0	0	0.174	0.057	0	0.746	0.785
MMP9	MPO	9606.ENSP00000361405	9606.ENSP00000225275	0	0	0	0	0.085	0	0	0.967	0.969
MMP9	PRTN3	9606.ENSP00000361405	9606.ENSP00000234347	0	0	0	0	0.062	0	0	0.703	0.71
MMP9	TLR2	9606.ENSP00000361405	9606.ENSP00000260010	0	0	0	0	0.234	0	0	0.752	0.802
MMP9	S100A12	9606.ENSP00000361405	9606.ENSP00000357726	0	0	0	0	0.239	0	0	0.631	0.707
MPO	S100A12	9606.ENSP00000225275	9606.ENSP00000357726	0	0	0	0	0.211	0	0	0.716	0.766
MPO	PADI4	9606.ENSP00000225275	9606.ENSP00000364597	0	0	0	0	0.14	0	0	0.822	0.84
MPO	PRTN3	9606.ENSP00000225275	9606.ENSP00000234347	0	0	0	0	0.795	0.331	0	0.998	0.999
PADI4	SLC22A4	9606.ENSP00000364597	9606.ENSP00000200652	0	0	0	0	0.056	0	0	0.772	0.775
PADI4	PRTN3	9606.ENSP00000364597	9606.ENSP00000234347	0	0	0	0	0.098	0	0	0.852	0.86
PRTN3	SERPINB1	9606.ENSP00000234347	9606.ENSP00000370115	0	0	0	0	0	0.362	0	0.584	0.723
S100A12	S100A8	9606.ENSP00000357726	9606.ENSP00000357721	0	0	0	0.846	0.988	0.046	0	0.591	0.995
S100A8	TLR2	9606.ENSP00000357721	9606.ENSP00000260010	0	0	0	0	0.345	0.093	0.5	0.579	0.858
SELL	SELP	9606.ENSP00000498227	9606.ENSP00000263686	0	0	0.067	0.918	0.21	0	0	0.983	0.986
TLR2	TLR8	9606.ENSP00000260010	9606.ENSP00000312082	0	0	0	0.601	0.426	0.058	0	0.818	0.893
