# Supplementary material for: Dissecting the role of NETosis-related biomarkers in Sepsis: An integrated multi-dataset analysis for diagnostic and prognostic applications
Source: PLoS One. 2025 Nov 19;20(11):e0336244. doi: 10.1371/journal.pone.0336244 (PMC12629434; doi:10.1371/journal.pone.0336244)
Supplement: S5 Table — (XLSX) [file pone.0336244.s005.xlsx]

## Sheet: S5_Table mRNA-miRNA
mRNA	miRNA
MPO	hsa-miR-26b-3p
MPO	hsa-miR-126-3p
MPO	hsa-miR-147a
MPO	hsa-miR-5684
CTSG	hsa-miR-126-3p
CTSG	hsa-miR-126-3p
CTSG	hsa-miR-126-3p
CTSG	hsa-miR-146a-5p
MMP9	hsa-miR-103a-3p
MMP9	hsa-miR-107
MMP9	hsa-miR-124-3p
MMP9	hsa-miR-128-3p
MMP9	hsa-miR-128-3p
MMP9	hsa-miR-138-5p
MMP9	hsa-miR-141-3p
MMP9	hsa-miR-145-5p
MMP9	hsa-miR-145-5p
MMP9	hsa-miR-145-5p
MMP9	hsa-miR-145-5p
MMP9	hsa-miR-145-5p
MMP9	hsa-miR-195-5p
MMP9	hsa-miR-200a-3p
MMP9	hsa-miR-200a-3p
MMP9	hsa-miR-21-5p
MMP9	hsa-miR-218-5p
MMP9	hsa-miR-218-5p
MMP9	hsa-miR-223-3p
MMP9	hsa-miR-223-3p
MMP9	hsa-miR-23b-3p
MMP9	hsa-miR-23b-3p
MMP9	hsa-miR-34a-5p
MMP9	hsa-miR-376c-3p
MMP9	hsa-miR-376c-3p
MMP9	hsa-miR-377-3p
MMP9	hsa-miR-377-3p
MMP9	hsa-miR-494-3p
MMP9	hsa-miR-497-5p
MMP9	hsa-miR-655-3p
MMP9	hsa-miR-655-3p
MMP9	hsa-miR-655-3p
MMP9	hsa-miR-9-5p
MMP9	hsa-miR-9-5p
MMP9	hsa-miR-9-5p
MMP9	hsa-miR-9-5p
MMP9	hsa-miR-9-5p
MMP9	hsa-miR-9-5p
MMP9	hsa-miR-1-3p
MMP9	hsa-miR-1-3p
MMP9	hsa-miR-1-3p
MMP9	hsa-miR-1-3p
MMP9	hsa-miR-1-3p
MMP9	hsa-miR-101-3p
MMP9	hsa-miR-146a-5p
MMP9	hsa-miR-146a-5p
MMP9	hsa-miR-214-3p
MMP9	hsa-miR-330-3p
MMP9	hsa-miR-7-5p
MMP9	hsa-miR-99b-5p
MMP9	hsa-miR-374a-5p
CAMP	hsa-miR-124-3p
CAMP	hsa-miR-27a-3p
CAMP	hsa-miR-374a-5p
ITGAM	hsa-miR-191-5p
ITGAM	hsa-miR-26a-5p
ITGAM	hsa-miR-372-3p
CXCR2	hsa-miR-335-5p
CXCR2	hsa-miR-126-3p
CXCR2	hsa-miR-194-5p
CXCR2	hsa-miR-26a-5p
CXCR2	hsa-miR-27a-3p
CXCR2	hsa-miR-27a-3p
CXCR2	hsa-miR-429
PRTN3	hsa-miR-146a-5p
ELANE	hsa-miR-126-3p
ELANE	hsa-miR-146a-5p
ELANE	hsa-miR-31-5p
