# Supplementary material for: Dissecting the role of NETosis-related biomarkers in Sepsis: An integrated multi-dataset analysis for diagnostic and prognostic applications
Source: PLoS One. 2025 Nov 19;20(11):e0336244. doi: 10.1371/journal.pone.0336244 (PMC12629434; doi:10.1371/journal.pone.0336244)
Supplement: S6 Table — (XLSX) [file pone.0336244.s006.xlsx]

## Sheet: S6_Table mRNA-TF
mRNA	TF
MPO	CEBPB
MPO	MAX
MPO	RUNX1
MPO	SPI1
CTSG	CTCF
CTSG	RAD21
CTSG	SPI1
CTSG	TFAP2C
CXCR2	SPI1
FCGR3B	CTCF
FCGR3B	FOXA1
FCGR3B	GATA1
FCGR3B	GATA2
FCGR3B	SPI1
ITGAM	EP300
ITGAM	FLI1
ITGAM	RUNX1
MMP9	RELA
MPO	GATA2
MPO	ATF4
MPO	BACH1
MPO	MAFK
MPO	MAX
MPO	MYB
MPO	NFE2
MPO	NRF1
MPO	RAD21
MPO	RUNX1
MPO	RUNX1T1
MPO	SMC3
MPO	SPI1
MPO	STAG1
MPO	TAL1
MPO	TCF12
MPO	TEAD4
MPO	CEBPA
MPO	CEBPB
MPO	ZNF143
MPO	CTCF
MPO	EP300
MPO	FOXA1
